# Supplementary material for: A new species of Solanum (Solanaceae) from South Africa related to the cultivated eggplant
Source: PhytoKeys. 2012 Jan 1;(8):1–11. doi: 10.3897/phytokeys.8.2462 (PMC3254246; doi:10.3897/phytokeys.8.2462)
Supplement: XML Treatment for Solanum umtuma [file phytokeys.8.2462-treatment1.xml]

<!DOCTYPE tp:taxon-treatment
  PUBLIC "-//TaxonX//DTD Taxonomic Treatment Publishing DTD v0 20100105//EN" "tax-treatment-NSO.dtd">
<tp:taxon-treatment xmlns:tp="http://www.plazi.org/taxpub"><tp:treatment-meta><mixed-citation publication-type="journal"><person-group><name><surname>Vorontsova</surname><given-names>M.S.</given-names></name><name><surname>Knapp</surname><given-names>S.</given-names></name></person-group><article-title>A new species of 
                    <italic>Solanum</italic> (Solanaceae) from South Africa related to the cultivated eggplant
                </article-title><source>PhytoKeys</source><day>1</day><month>1</month><year>2012</year><volume>2012</volume><issue>8</issue><fpage>1</fpage><lpage>11</lpage><pub-id pub-id-type="doi">10.3897/phytokeys.8.2462</pub-id></mixed-citation></tp:treatment-meta><tp:nomenclature><tp:taxon-name>
                        <tp:taxon-name-part taxon-name-part-type="genus">Solanum</tp:taxon-name-part>
                        <tp:taxon-name-part taxon-name-part-type="species">umtuma</tp:taxon-name-part>
                    <object-id xmlns:xlink="http://www.w3.org/1999/xlink" xlink:type="simple">urn:lsid:ipni.org:names:77116656-1</object-id>
                    <object-id xmlns:xlink="http://www.w3.org/1999/xlink" xlink:type="simple">http://species-id.net/wiki/Solanum_umtuma</object-id>
                    </tp:taxon-name><tp:taxon-authority>Voronts. &amp; S.Knapp</tp:taxon-authority><tp:taxon-status xmlns:xlink="http://www.w3.org/1999/xlink" xlink:type="simple">sp. nov.</tp:taxon-status><xref ref-type="fig" rid="F1">Figs 1</xref><xref ref-type="fig" rid="F2"/><xref ref-type="fig" rid="F3">–3</xref></tp:nomenclature><tp:treatment-sec sec-type="Diagnosis"><title>Diagnosis.</title><p>Differs from <italic><tp:taxon-name>Solanum cerasiferum</tp:taxon-name></italic> Dunal by its cuneate to truncate leaf bases (versus short-attenuate leaf bases in <italic><tp:taxon-name>Solanum cerasiferum</tp:taxon-name></italic>), ovate foliaceous calyx lobes 7–10 mm long with between 30–80 prickles at anthesis on long-styled flowers (versus deltate to long-deltate membranous calyx lobes 4–7 mm long with only 0–20 prickles on long-styled flowers of <italic><tp:taxon-name>Solanum cerasiferum</tp:taxon-name></italic>); also differs from <italic><tp:taxon-name>Solanum linnaeanum</tp:taxon-name></italic> Hepper &amp; P.-M.L.Jaeger by its shallow, obtuse to acute leaf lobes (versus deep, rounded leaf lobes in <italic><tp:taxon-name>Solanum linnaeanum</tp:taxon-name></italic>).</p></tp:treatment-sec><tp:treatment-sec sec-type="Type"><title>Type.</title><p>South Africa. Eastern Cape: Elliotdale District, The Haven [<named-content xmlns:xlink="http://www.w3.org/1999/xlink" content-type="dwc:verbatimCoordinates" xlink:type="simple">32°14'S, 28°54'E</named-content>], forest margin, flower white, 17 Nov 1966, <italic>J.L. Gordon-Gray 1017</italic> (holotype: NU [NU-40255]).</p></tp:treatment-sec><tp:treatment-sec sec-type="Description"><title>Description.</title><p>Shrub, 0.5–1.5 m. Young stems erect, slender, moderately stellate-pubescent to glabrescent, with porrect sessile or variously stalked trichomes, the stalks to 0.2 mm long, the rays 6–8, ca. 0.2 mm long, the midpoints approximately the same length as the rays, armed with straight prickles 3–4 mm long, 1–2 mm wide at base, deltate, flattened, pale yellow-orange, glabrous, spaced 5–20 mm apart; bark of older stems glabrescent, green-brown to dark brown. Sympodial units plurifoliate. Leaves lobed; blades 8–20 cm long, 5–15 cm wide, 1.5–2 times longer than wide, elliptic, chartaceous, drying concolorous to weakly discolorous, green-brown, moderately stellate-pubescent on both surfaces, with porrect, sessile or stalked trichomes, the stalks to 0.2 mm long, the rays 6–8, 0.2–0.5(-0.8) mm long, the midpoints approximately the same length as the rays, with 5–20 prickles on both surfaces; the primary veins 4–6 pairs, the tertiary venation clearly visible abaxially and not visible adaxially; base <!--PageBreak--><!--PageBreak--><!--PageBreak-->cuneate to truncate; margins lobed, the lobes 3–4 on each side, 1–3 cm long, deltate, apically obtuse to acute, extending approximately 1/3 of the distance to the midvein, often with secondary lobing; apex obtuse to acute; petiole 1–3 cm long, approximately 1/6 of the leaf blade length, moderately stellate-pubescent, with 0–5 prickles. Inflorescences apparently lateral, 3.5–9 cm long, rarely branched, with 6–15(-20) flowers, 1–4 flowers open at any one time, weakly stellate-pubescent, with 0(-5) prickles; peduncle 1–3 mm long; pedicels 1–2.3 cm long in long-styled flowers, 0.8–1.2 cm long in short-styled flowers, erect to pendent, articulated at the base, moderately stellate-pubescent to glabrescent, with 0–20 prickles on long-styled flowers, unarmed on short-styled flowers; pedicel scars spaced 2–8 mm apart. Flowers 5-merous, heterostylous and the plants andromonoecious, with the lowermost 1–3 flowers long-styled and hermaphroditic, the distal flowers short-styled and functionally male. Calyx 11–22 mm long in long-styled flowers, 5–9 mm long in short-styled flowers, the lobes 7–10 mm long in long-styled flowers, 3–4 mm long in short-styled flowers, ovate and foliaceous in long-styled flowers, deltate in short-styled flowers, apically bluntly acute in long-styled flowers and acute to obtuse in short-styled flowers, moderately stellate-pubescent, with 30–80 prickles in long-styled flowers and 0–30 prickles in short-styled flowers. Corolla 2.5–3.3 cm in diameter in long-styled flowers, 1.5–2.5 cm in diameter in short-styled flowers, usually white or white with purple midveins, sometimes mauve, stellate, lob<!--PageBreak-->ed for 1/4–1/2 of its length, the lobes ca. 7 mm long, ca. 10 mm wide in long-styled flowers, 6–10 mm long and 5–8 mm wide in short-styled flowers, broad-deltate, spreading, sparsely stellate-pubescent abaxially, the trichomes porrect, sessile or stalked, the stalks to 0.2 mm, the rays 5–8, 0.2–0.4 mm long, the midpoints approximately the same length as the rays. Stamens equal, with the filament tube 1–3 mm long, the free portion of the filaments ca. 0.5 mm long; anthers 5–6 mm long in long-styled flowers, 4.5–5.8 mm long in short-styled flowers, connivent, tapering, poricidal at the tips. Ovary glabrous, with a few stellate trichomes towards the apex; style 1.1–1.2 cm long in long-styled flowers, stout, straight or gently curved, moderately stellate-pubescent for most of its length. Fruit a spherical berry, 1(-2) per infructescence, 2.7–3.5 cm in diameter, the pericarp smooth, dark green with pale green and cream markings when young, yellow at maturity; fruiting pedicels 2–3 cm long, 1.2–2.2 mm in diameter at base, woody, pendulous, with 0–20 prickles; fruiting calyx not accrescent, covering 1/4–1/3 of the mature fruit, reflexed, with 10–80 prickles. Seeds ca. 100–200 per berry, 2.7–3.5 mm long, 2–2.5 mm wide, flattened-reniform, orange-brown.</p><fig id="F1" position="float" orientation="portrait"><label>Figure 1.</label><caption><p><italic><tp:taxon-name>Solanum umtuma</tp:taxon-name></italic>. <bold>A</bold> Habit with pronounced secondary leaf lobes and sparse prickles <bold>B</bold> Habit with few secondary leaf lobes and dense prickles <bold>C</bold> Calyx of a long-styled flower at anthesis <bold>D</bold> Fruiting branch <bold>E</bold> Porrect stellate trichome from the adaxial surface of a leaf. Scale bar: A, B, C = 3 cm; C = 1.5 cm; E = 0.5 mm. A, E from <italic>Gerrard 295</italic>; B-D from <italic>Arnold 35934</italic>. Drawn by Lucy T. Smith.</p></caption><graphic xmlns:xlink="http://www.w3.org/1999/xlink" xlink:href="PhytoKeys-008-001-g001.jpg" position="float" orientation="portrait" xlink:type="simple"/></fig><fig id="F2" position="float" orientation="portrait"><label>Figure 2.</label><caption><p>Photograph of the holotype of <italic><tp:taxon-name>Solanum umtuma</tp:taxon-name></italic> (<italic>J.L. Gordon-Gray 1017</italic>, NU-40255).</p></caption><graphic xmlns:xlink="http://www.w3.org/1999/xlink" xlink:href="PhytoKeys-008-001-g002.jpg" position="float" orientation="portrait" xlink:type="simple"/></fig></tp:treatment-sec><tp:treatment-sec sec-type="Distribution"><title>Distribution</title><p>(<xref ref-type="fig" rid="F3">Fig. 3</xref>). Endemic to South Africa in KwaZulu-Natal and Eastern Cape provinces (most specimens from KwaZulu-Natal); 50–1300 m elevation. <italic><tp:taxon-name>Solanum umtuma</tp:taxon-name></italic> is limited to the Maputaland-Pondoland Floristic Region (<xref ref-type="bibr" rid="B21">van Wyk and Smith 2001</xref>) and spans the Maputaland and Pondoland Centres of endemism.</p><fig id="F3" position="float" orientation="portrait"><label>Figure 3.</label><caption><p>Distribution of <italic><tp:taxon-name>Solanum umtuma</tp:taxon-name></italic> (black circles) and its putative sister species <italic><tp:taxon-name>Solanum linnaeanum</tp:taxon-name></italic> (white circles) in southern Africa (specimen details for <italic><tp:taxon-name>Solanum linnaeanum</tp:taxon-name></italic> can be found on the <tp:taxon-name>Solanaceae</tp:taxon-name> Source website, <ext-link xmlns:xlink="http://www.w3.org/1999/xlink" ext-link-type="uri" xlink:href="http://www.solanaceaesource.org" xlink:type="simple">http://www.solanaceaesource.org</ext-link>).</p></caption><graphic xmlns:xlink="http://www.w3.org/1999/xlink" xlink:href="PhytoKeys-008-001-g003.jpg" position="float" orientation="portrait" xlink:type="simple"/></fig></tp:treatment-sec><tp:treatment-sec sec-type="Ecology"><title>Ecology.</title><p>Occasional on grassland, scrub, and forest edges, usually growing on sandy soil.</p></tp:treatment-sec><tp:treatment-sec sec-type="Etymology"><title>Etymology.</title><p>“Umthuma” is an isiXhosa vernacular name for many species of prickly <italic><tp:taxon-name>Solanum</tp:taxon-name></italic>; in the Xhosa language the “th” is pronounced as “t”, so we have here written the epithet phonetically as “<italic>umtuma</italic>”. The epithet is used here as a noun is apposition and thus not latinized to agree in gender.</p></tp:treatment-sec><tp:treatment-sec sec-type="Preliminary conservation status"><title>Preliminary conservation status.</title><p><italic><tp:taxon-name>Solanum umtuma</tp:taxon-name></italic> is a species of open and somewhat disturbed habitats (as are many prickly solanum species) and occupies an area of approximately 8000 km<sup>2</sup> and appears to be relatively evenly distributed within that area (<xref ref-type="fig" rid="F3">Fig. 3</xref>). Although not normally common where it occurs, it is not a species of immediate conservation concern.</p></tp:treatment-sec><tp:treatment-sec sec-type="Selected specimens examined"><title>Selected specimens examined.</title><p>South Africa. Eastern Cape: Transkei, outside Umtata [<named-content xmlns:xlink="http://www.w3.org/1999/xlink" content-type="dwc:verbatimCoordinates" xlink:type="simple">31°30'S, 29°00'E</named-content>], 17 May 1975, <italic>M.N.M. Arnold s.n.</italic> (K [K000441994]); Port St Johns, 1 May 1899, <italic>E.E. Galpin 2869</italic> (K [K000545863]); Port St. Johns, 21 Dec 1932, <italic>A.O.D. Mogg 1300</italic> (K [K000545864]). —KwaZulu Natal: 50 km from Nongoma, 13 May 1975, <italic>M.N.M. Arnold 35934</italic> (K [K000795077]); Berea, 1862, <italic>T. Cooper 1272</italic> (BM [BM000887022], K [K000441992, K000441993]); Berea, 1862, <italic>T. Cooper 1273</italic> (K [K000441998, K000441999]); Noodsberg, Feb 2002, <italic>T. Edwards 2973</italic> (NU); location unknown, “Zululand”, received Jul 1865, <italic>W.T. Gerrard 295</italic> (BM [BM000887021], K [K000795076]); Umhlanga Rocks, 2 Sep 1966, <italic>R.K. Grosvenor 168</italic> (K [K000441995]); Weza forestry Area - beyond Lorna Doone [<named-content xmlns:xlink="http://www.w3.org/1999/xlink" content-type="dwc:verbatimCoordinates" xlink:type="simple">31°18'S, 29°57'E</named-content>], 2 Jul 1986, <italic>P.E. Hulley 134</italic> (NU); Mkambati, Mkambati Envi<!--PageBreak-->romental Education Centre, 6 Apr 1988, <italic>P.E. Hulley 230</italic> (NU); Umgeni Park near Howick; Endulu Camp road, 18 Dec 1988, <italic>P.E. Hulley &amp; T. Olckers 279</italic> (NU); 11 km N of Butterworth, 27 Apr 1990, <italic>P.E. Hulley &amp; T. Olckers</italic> 333 (NU); Vernon Crookes Nature Reserve, 27 Apr 1990, <italic>P.E. Hulley &amp; T. Olckers 336</italic> (NU); Umvoti, Umvoti valley S.W. of Mapumulo river bank, 9 Feb 1965, <italic>E.J. Moll 1538</italic> (K [K000442000]); Swart Umfolozi, Mpembeni, 1257 m, 27 Jan 2005, <italic>L.S. Nevhutalu, LA. Nkuna, &amp; E. van Wyk 921</italic> (K [K000441997]); La Lucia, 14 Aug 1966, <italic>R.G. Strey 6750</italic> (K [K000441991]); Umhlanga Rocks, on gentle slopes above Umhlanga Rocks Hotel, 30 Dec 1959, <italic>R.H. Watmough 461</italic> (K [K000441996]); Ixopo, 22 Aug 1986, <italic>J.O. Wirminghaus s.n</italic>.(NU); Ngoye Forest, Zululand [<named-content xmlns:xlink="http://www.w3.org/1999/xlink" content-type="dwc:verbatimCoordinates" xlink:type="simple">28°50'S, 31°42'E</named-content>], 17 Sep 1987, <italic>J.O. Wirminghaus 628</italic> (NU).</p></tp:treatment-sec><tp:treatment-sec sec-type="Discussion"><title>Discussion.</title><p><italic><tp:taxon-name>Solanum umtuma</tp:taxon-name></italic> is a medium-sized subshrub with straight prickles, acute to obtuse leaf lobes, and large yellow fruits. It is almost certainly a close relative of the sympatric <italic><tp:taxon-name>Solanum linnaeanum</tp:taxon-name></italic>; the two species share long, leafy, prickly calyx lobes on long-styled flowers and fruits and differ primarily in the shape of their leaf lobes. <italic><tp:taxon-name>Solanum linnaeanum</tp:taxon-name></italic> is immediately recognisable by its quite deeply incised leaves with rounded lobes; a few intermediate specimens of <italic><tp:taxon-name>Solanum umtuma</tp:taxon-name></italic> have somewhat rounded lobes, e.g. <italic>R.G. Strey 6750</italic> (K000441991). Label data indicate that <italic><tp:taxon-name>Solanum umtuma</tp:taxon-name></italic> has white or only occasionally violet to mauve flowers, while <italic><tp:taxon-name>Solanum linnaeanum</tp:taxon-name></italic> always has purple flowers.</p><p><italic><tp:taxon-name>Solanum umtuma</tp:taxon-name></italic> is morphologically very similar to <italic><tp:taxon-name>Solanum cerasiferum</tp:taxon-name></italic> and more superficially similar to other species with straight prickles and acute to obtuse leaf lobes, including the African highland <italic><tp:taxon-name>Solanum dasyphyllum</tp:taxon-name></italic> Schumach. &amp; Thonn. (<xref ref-type="bibr" rid="B20">Solanaceae Source 2011</xref>) and <italic><tp:taxon-name>Solanum robustum</tp:taxon-name></italic> H.Wendl. of the New World (see <xref ref-type="bibr" rid="B16">Nee 1999</xref>). It is not sympatric with any of those species, so confusion is only possible in the herbarium. <italic><tp:taxon-name>Solanum umtuma</tp:taxon-name></italic> can be distinguished from <italic><tp:taxon-name>Solanum cerasiferum</tp:taxon-name></italic> by its cuneate to truncate leaf bases (versus short-attenuate leaf bases in <italic><tp:taxon-name>Solanum cerasiferum</tp:taxon-name></italic>), ovate foliaceous calyx lobes 7–10 mm long on long-styled flowers (versus deltate to long-deltate membranous calyx lobes 4–7 mm long on long-styled flowers in <italic><tp:taxon-name>Solanum cerasiferum</tp:taxon-name></italic>), and the densely spiny calyx of long-styled flowers with ca. 30–80 prickles at anthesis (versus flower calyces with only 0–20 prickles at anthesis in <italic><tp:taxon-name>Solanum cerasiferum</tp:taxon-name></italic>). <italic><tp:taxon-name>Solanum dasyphyllum</tp:taxon-name></italic> and <italic><tp:taxon-name>Solanum robustum</tp:taxon-name></italic> both have leaf blades that are markedly attenuate on the petiole and decurrent onto the stem, the stems are usually somewhat winged from these decurrent leaf bases. <italic><tp:taxon-name>Solanum umtuma</tp:taxon-name></italic> is sympatric with <italic><tp:taxon-name>Solanum lichtensteinii</tp:taxon-name></italic> and differs from it by its obtuse to acute leaf lobes (versus rounded leaf lobes in <italic><tp:taxon-name>Solanum lichtensteinii</tp:taxon-name></italic>).</p><p>Specimens of <italic><tp:taxon-name>Solanum umtuma</tp:taxon-name></italic> have sometimes been annotated as “<italic><tp:taxon-name>Solanum fuscatum</tp:taxon-name></italic> L.” or “<italic><tp:taxon-name>Solanum ferrugineum</tp:taxon-name></italic> Jacq.” These names are both widely misapplied. No original material of <italic><tp:taxon-name>Solanum fuscatum</tp:taxon-name></italic> L. has been located and the application of this name has been in doubt (<xref ref-type="bibr" rid="B10">Knapp and Jarvis 1990</xref>) and it has been proposed for rejection (<xref ref-type="bibr" rid="B9">Knapp 2011</xref>). <italic><tp:taxon-name>Solanum ferrugineum</tp:taxon-name></italic> Jacq. is the accepted name for a member of section <italic>Torva</italic> from the New World; this species occurs from Mexico to Costa Rica (<xref ref-type="bibr" rid="B16">Nee 1999</xref>; L. Bohs pers. comm.).<!--PageBreak--></p></tp:treatment-sec><ref-list><ref id="B21"><mixed-citation xmlns:xlink="http://www.w3.org/1999/xlink" xlink:type="simple"><person-group><name name-style="western"><surname>Van Wyk</surname><given-names>AE</given-names></name><name name-style="western"><surname>Smith</surname><given-names>GF</given-names></name></person-group> (<year>2001</year>)<source> Regions of floristic endemism in southern Africa. Umdaus Press, Hatfield, South Africa.</source></mixed-citation></ref><ref id="B20"><mixed-citation xmlns:xlink="http://www.w3.org/1999/xlink" xlink:type="simple"><person-group><name name-style="western"><surname>Solanaceae</surname><given-names>Source</given-names></name></person-group> (<year>2011</year>)<source> A worldwide taxonomic monograph of all species in the genus <italic>Solanum</italic>. www.solanaceaesource.org [Accessed 28 November 2011]</source></mixed-citation></ref><ref id="B16"><mixed-citation xmlns:xlink="http://www.w3.org/1999/xlink" xlink:type="simple"><person-group><name name-style="western"><surname>Nee</surname><given-names>M</given-names></name></person-group> (<year>1999</year>)<article-title> Synopsis of <italic>Solanum</italic> in the New World.</article-title> In: <person-group><name name-style="western"><surname>Nee</surname><given-names>M</given-names></name><name name-style="western"><surname>Symon</surname><given-names>DE</given-names></name><name name-style="western"><surname>Lester</surname><given-names>RN</given-names></name><name name-style="western"><surname>Jessop</surname><given-names>JR</given-names></name></person-group> (<role>Eds</role>). <issue-title>Solanaceae IV: Advances in Biology and Utilization.</issue-title><source>Royal Botanic Gardens, Kew</source>: <fpage>285</fpage>-<lpage>333</lpage></mixed-citation></ref><ref id="B10"><mixed-citation xmlns:xlink="http://www.w3.org/1999/xlink" xlink:type="simple"><person-group><name name-style="western"><surname>Knapp</surname><given-names>S</given-names></name><name name-style="western"><surname>Jarvis</surname><given-names>CE</given-names></name></person-group> (<year>1990</year>)<article-title> The typification of the names of New World <italic>Solanum</italic> species described by Linnaeus.</article-title><source>Botanical Journal of the Linnean Society </source><volume>104</volume>: <fpage>325</fpage>-<lpage>367</lpage>. <ext-link ext-link-type="uri" xlink:href="http://dx.doi.org/10.1111/j.1095-8339.1990.tb02227.x" xlink:type="simple">doi: 10.1111/j.1095-8339.1990.tb02227.x</ext-link></mixed-citation></ref><ref id="B9"><mixed-citation xmlns:xlink="http://www.w3.org/1999/xlink" xlink:type="simple"><person-group><name name-style="western"><surname>Knapp</surname><given-names>S</given-names></name></person-group> (<year>2011</year>)<article-title> (2042–2043) Proposals to reject the names <italic>Solanum ferox</italic> and <italic>Solanum fuscatum</italic> (<italic>Solanaceae</italic>).</article-title><source>Taxon </source><volume>60</volume>: <fpage>1782</fpage>-<lpage>1783</lpage>.</mixed-citation></ref></ref-list></tp:taxon-treatment>
